# Supplementary material for: Knockout of Bmal1 in dopaminergic neurons induces ADHD-like symptoms via hyperactive dopamine signaling in male mice
Source: Behav Brain Funct. 2025 Jul 11;21:22. doi: 10.1186/s12993-025-00287-w (PMC12247330; doi:10.1186/s12993-025-00287-w)
Supplement: Supplementary file 1 — Supplementary Material 1 [file 12993_2025_287_MOESM1_ESM.xlsx]

## Sheet: 1E
Ctrl	cKO
56.9531	18.597
68.6668	20.3545
62.901	21.6613
49.8929	12.4106
61.8813	20.9993

## Sheet: 1G
Ctrl	23.42	23.44	23.84	23.61	23.24	23.71	23.44	23.4
cKO	23.37	23.57	23.63	23.51	23.63	23.65	23.53	23.62	23.3	23.39	23.33	23.39	23.56

## Sheet: 1H
Ctrl									cKO
3.6	599	205.4	164	54.6	0	0	155.4		31.6	291.6	629	177.2	46.6	248.4	182.8	0.8	8.8	23.6	223	1.2
3	152	239.2	131.6	17.6	0	0	79.4		29.8	20	341.6	499.2	0.6	303.2	590.8	0.8	2	117.8	196.2	97.4
2.2	0	0	191.2	0.4	0	2.8	61.2		24.8	7.4	6	2.6	0.6	92.6	348	1.2	4.6	90.4	75.2	1.2
3.2	0	0	0	22.6	0.2	147.4	16.6		25.4	11.6	4.2	1.4	2.4	80.8	255.2	1	2.4	115.2	46	58
2.2	0	0	0	8.6	0.2	52.2	0		28.4	8.2	3.6	1.8	1.2	112.8	29.4	208.4	3.8	71.4	109.2	6.8
1.2	0	0	0	7	0	1	53.8		28.6	9.8	1.6	1.2	2.2	25	110.4	1.6	0.6	8.4	114	0
20.6	1.6	0	20	188.4	7.6	53.2	85.2		26.4	7.8	6	0.6	1.6	18.6	37.2	0	0	72	34.8	0
187.6	5	0	49.4	5.2	0	2.2	0.4		14.4	3.8	4.2	2	1.6	21.2	5.2	0	0	10.6	28.6	1.4
103.8	4	0	0	5.2	1.8	0.8	0		14	4.6	0	0	2.4	24.2	8.2	0	0.2	62.2	102.8	0
45.4	1	0	0	0.2	0	0.2	0		26.4	59	0	0	1.2	18.4	7	0	0	9	305.4	0
248.2	4.8	0	0	2	0	0	16		27.4	14.8	0.2	0	1.8	19.4	7.4	0.2	0.2	10.4	167.6	0
255.4	6.4	0	0	0	0	0.2	0		34.2	9.2	0	0	1.4	23.4	8.6	0.2	0	9.4	96	0.4
5.6	0	0	0	4	1	24.4	19.2		44.4	20	0	0.2	2.2	20.8	3.4	0.4	0.8	23.6	293.4	0.8
231.4	37	0	0	11.8	2.6	0.6	8.8		47	13.6	0	0.4	1.2	20	20	0.4	1.2	11	56.8	67
91.8	57.6	0	0.4	0	0.2	0.8	61		48	15.6	0.4	91.2	1.2	27	86.8	0.6	0.8	10.4	60	0.6
1.4	58.4	0	0.2	117	0.2	3.2	77.2		41	18.6	0	35.6	2.2	24.2	5	0.6	0.8	9.8	137	2
249.8	61.8	0	0	14	2.4	0	21.4		36.2	135	0	22.4	1.6	27.4	6.6	3	2	8.6	65.8	2
3	56.8	0	0	21.2	7.4	2	30.2		39.2	38.6	0.2	0	1.6	30.6	5.2	0.8	1	9.6	57.6	2
366.6	58.6	0	0	42.4	1.4	0	41.2		40	12.2	0	0	2	30.6	6.6	0.4	0.6	10.6	51	0.8
31.4	54.2	5.2	0	28.8	0	0	189.4		50.8	17.4	100.4	0.2	2	30.6	6.8	0	0.2	9.8	46	1.4
1	52.4	0.2	0	50.2	1.2	35.4	190.4		70.6	32.4	730.2	2.4	3.8	48.8	10.8	0.2	1.8	11.4	32.4	1.4
391	60.8	0	0	134.4	0.2	0.2	35.8		62.8	17.8	614	314	3.4	130.8	61	0.4	60.2	9.2	25	1.2
391.8	80.2	0	83.4	4.4	53.4	0	66.4		46.8	20	108.4	237.4	0.6	838.6	153.6	134	118.2	10.2	26.2	0.4
351.6	73.4	136.2	0.6	103.4	1272.6	426.2	355.4		61.2	18.6	3.8	5.2	172.4	885.2	165.4	354	302.2	23.2	27.2	0.2
595.8	37.6	372.8	224.6	465	1698	1364.8	588.2		257.6	111	188.8	181	389.4	936.4	237.8	513	273.4	335	32.4	32.6
1669.6	1215.6	852.6	1344	489.4	1725.8	1231.4	593.6		1310.2	1305	772.6	1073	1002	1180	879.6	1393.8	1316.4	364	39.8	481.8
1533.8	1412.6	1186.6	1296.4	533.8	1740.6	1253.4	469.6		1631.4	1126.4	1009.8	1174.2	1215.2	1031.4	1083.4	1476	1386.8	749.4	32	605.6
1380.8	1532.4	1150.8	1237.4	371	1690.8	1070.8	315.4		1591.6	1212.6	914.8	1122.6	991.4	1192.2	927.2	1323.8	1353.8	871.4	51.8	774.4
1340	1446	1110.2	1210.4	312.2	1542.2	1041.8	381.4		1524.4	967	993.8	1064.8	967.4	1076.6	954.8	1290.8	1359.2	894.4	452.2	1355.6
1301.8	1269.6	1027.4	1207	286.8	1536.4	1096.2	581.4		1492.6	915.8	830.2	993.2	965.4	369.4	870.8	1385.4	1198.2	1205.6	561.2	1322
854.6	1090.8	1154	1159.4	255.4	1520.6	901.4	243.6		1488.6	856.8	820.2	1123	1068.2	107.2	935.8	1271.4	1473.6	1372.2	784.4	1623.4
490.4	949.8	1010.4	1104.2	187.8	1481.2	1038.2	124		1367.2	872.6	671.4	1009.6	954.4	362.8	819.6	1342.4	1234.8	921.6	648.6	1600.8
356.4	611.6	1055	1113	356.8	1530.2	835.2	215.8		1407.8	694	572.6	1041.2	903.2	630.6	762.8	887	997	545.4	1151.4	1616
638	1116.8	1049.8	1032	202.8	1402	807.8	38.6		1402.4	215.4	369.4	713.6	1048.8	739.6	954.4	657	755.6	492	1326.2	1589.6
891	868.6	978.6	969	326.8	1443.4	603	21.2		1446.8	142	465.6	953	979.6	414.8	821.6	606.4	755.4	1105.6	984.2	1467.8
1246.6	526	801	718.8	208.8	1205.2	367	310.4		1394	148.4	376.2	989.6	927	19.8	706.2	699.2	631.8	1232.6	1063.4	1645
1084.6	643	844.6	475	68.4	1211.4	0.4	308		1353	147.2	753.2	321	900.6	1.4	641	74.6	843	1117	985.4	1735.4
603.8	957.2	577.4	497	97.8	959.4	113.2	38.4		1293.4	540	609.4	0.8	829	87.4	599	2	635.2	446.2	1264	1477
431.6	1174.2	83	310	123.8	817.6	174.4	10.8		1010.4	699.8	438.4	36.8	775.8	413.2	683.2	370.8	73.6	21	658	1518.4
111.8	1117.8	0.6	133.4	54.8	613.6	170.2	0		909.6	422.6	374.4	305	289.8	141.8	782	673.2	700	508.4	838.2	1450.8
120	744.6	163	144.6	4.8	337.6	404.8	2.4		954.2	347.8	0.2	554.4	179.4	18.6	854.6	664.4	515.2	574.2	492	1541.6
335	752.2	504.6	80.6	0	198.2	596.4	13.6		633	226.4	0.2	668.2	233.6	17.6	871.6	538.8	391.4	769.6	535.2	1643.6
532.2	748.4	528.8	82.8	22.4	232.4	385.8	168		566.4	91.4	192.8	414.8	519.4	104.8	696.6	512.4	275.6	1420.4	430.8	1571.4
78.6	710.4	415.2	212.2	137.4	206.4	548.2	64.4		841.6	261.6	597.6	585	730.4	89.4	640.4	960.4	167.8	670.2	687.6	1450.2
18.2	622.8	733.2	247.8	266.6	317.8	153.2	73		712.4	468.8	170.6	352.4	778.8	463.8	596	525.6	61.4	453	492	896.4
7.8	924	529.6	97.4	307.8	339.8	248	235		650.6	405.2	137.4	485.8	660.8	257	477.2	505.8	18.8	45.4	636.4	874.8
15	1055	544	0.6	323.8	367.2	127	245.2		126.4	778	465.2	756.4	619.8	31.2	354.8	330.4	7	17.6	384	440.8
222.2	905.8	465.8	20.6	341.6	53.6	35.4	253.2		21.6	738.8	513.2	636.8	330.2	448	101	69.4	24.8	21.8	483.6	173

## Sheet: 2B
Ctrl	ZT09-12	2441.6	5745.7	2299.5	4005.8	3990	3564	2312.2	3837.2	5128.7	4312.7	3173.5	2527.4	2673.9	4040.1	3209.1	3385.3	5806.4	4383.6	5294.1	4815.8	3068.4	5354.8
	ZT21-24	5290.4	5281.3	3942.1	4293.1	4021.1	4756.9	5356.2	4472.9	4705.1	5263	5376.9	3722.1	3568.8
cKO	ZT09-12	5816	5661	5060	4971	3531.9	9096.8	7080.9	5058.6	4958	6476.8
	ZT21-24	5600.3	6141.9	5481.6	4294.3	3852.1	3857.9	5291.3	4010.6	3884	5019.4	7442.8

## Sheet: 2C
Ctrl	ZT09-12	6	18	5	18	16	15	9	12	18	8	9	6	12	12	11	10	9	12	12	12	3	16
	ZT21-24	15	13	10	11	18	18	26	16	18	10	18	10	7
cKO	ZT09-12	15	16	19	21	8	19	20	10	10	20
	ZT21-24	22	13	22	15	9	10	23	16	11	15	32

## Sheet: 2D
Ctrl	ZT09-12	65.52	78.38	72.22
	ZT21-24	73.08	62.96	73.33	71.43	75	72.73	65	65.22	60	63.16	80.95	51.85	56.76	75.86	61.54
cKO	ZT09-12	67.65	61.36	65	53.33	44.12	48.28	55.88
	ZT21-24	58.06	54.55	68.75	55.17	63.33	50	62.5	51.61	66.67	43.24	51.35

## Sheet: 2E
Ctrl	ZT09-12	153	127	65	142	179	108	166	111	131	134	149	170	173	97	161	191	98
	ZT21-24	88	144	146	148	174	139	143	172	177	153	159
cKO	ZT09-12	117	69	138	108	2	129	55	146	116	125	45	30	22	42
	ZT21-24	114	149	71	81	75	103	136	153	112

## Sheet: 2F
Ctrl	ZT09-12	71	60	36	79	38	85	36	34	51	40	25
	ZT21-24	5.4	12	12	4.2	13	17.4	11	28	13.6
cKO	ZT09-12	111	71	91	92	79	110	47	28	101
	ZT21-24	5.3	34.8	3.6	41	7.2	12.6	33.5	16

## Sheet: 2H
	Ctrl					cKO
1	9.41601	5.47108	4.88934	5.26511	1.76703	8.21787	6.89592	6.18216	6.9646	5.03361
2	8.92805	6.77268	3.7186	5.30149	1.37367	7.37283	6.92444	8.79439	8.22057	5.17069
3	7.96326	6.4937	2.80034	6.62803	2.56568	7.32742	6.65315	6.23484	8.88842	5.77997
4	7.78338	5.86996	4.73662	4.87362	3.06279	8.46228	6.16719	7.20223	5.63237	4.94462
5	11.0076	7.95134	6.98894	9.06693	5.53797	7.44803	7.89068	9.56882	9.1309	7.8079
6	9.34021	12.2912	5.98149	8.04313	3.69598	9.57733	6.93725	8.82687	7.51843	5.12368
7	10.9597	9.74906	7.9264	8.03371	2.73901	11.2888	7.15101	6.68848	5.34082	6.02497
8	9.44759	8.70487	8.01472	6.47829	4.76306	7.59311	5.86305	6.7846	6.62099	4.16608
9	6.02765	4.71055	2.77131	6.49948	3.84767	6.72735	4.82224	5.76548	6.53777	2.31151
10	5.13976	4.14076	2.30814	5.8779	2.3151	6.09209	8.17902	4.02563	3.46051	3.8497
11	4.56869	4.81458	3.39851	6.04633	1.24292	6.74436	4.77983	6.74784	4.23247	4.17124
12	5.97531	5.98085	6.5024	5.87399	3.12495	6.53253	4.61028	4.83763	2.72911	2.83333

## Sheet: 2I
Ctrl	cKO
19.5489	14.4256
57.2555	4.50923
79.0754	12.1602
43.2921	-3.68552
90.8507	10.4819

[truncated: 23 more sheets: 3B, 3C, 3F, 3G, 3H, 4B, 4C, 4D, 4E, 5A, 5B, 5D, 5E, 5F, S1C, S2A, S2B, S2C, S2D, S3B …]
